# Supplementary material for: A Short-Type Peptidoglycan Recognition Protein 1 (PGRP1) Is Involved in the Immune Response in Asian Corn Borer, Ostrinia furnacalis (Guenée)
Source: Int J Mol Sci. 2021 Jul 30;22(15):8198. doi: 10.3390/ijms22158198 (PMC8347126; doi:10.3390/ijms22158198)
Supplement: Supplementary file 1 [file ijms-22-08198-s001.zip]

Archive with 6 entries (5 files):
- ijms-1245138-SI/
- ijms-1245138-SI/FigS1-purification.tif
- ijms-1245138-SI/FigS2-Phylogenetic tree.tif
- ijms-1245138-SI/FigS3-No antibactrial activity.tif
- ijms-1245138-SI/Original Images_NEW.pdf
- ijms-1245138-SI/Table-S1-PGRP1 Primer sequences_NEW.tif
